# Supplementary material for: Personality-based pair programming: toward intrinsic motivation alignment in very small entities
Source: PeerJ Comput Sci. 2025 Apr 1;11:e2774. doi: 10.7717/peerj-cs.2774 (PMC12190715; doi:10.7717/peerj-cs.2774)
Supplement: Supplemental Information 3 — This script: 1) Reads raw experiment data from the specified Excel file(s). 2) Preprocesses and factorizes Big Five and Role columns. 3) Creates per-session data files and aggregated Big Five averages. 4) Writes out three key files: # - Stats_…_Session_Data.xlsx # - Stats_…_B5Avg.xlsx # - Stats_…_Ready.xlsx [file peerj-cs-11-2774-s003.r]

# 00_Stats_Computation_v4.R
# PeerJ-CS, "Personality-based pair programming"
#
# This script:
#   1) Reads raw experiment data from the specified Excel file(s).
#   2) Preprocesses and factorizes Big Five and Role columns.
#   3) Creates per-session data files and aggregated Big Five averages.
#   4) Writes out three key files:
#        - Stats_..._Session_Data.xlsx
#        - Stats_..._B5Avg.xlsx
#        - Stats_..._Ready.xlsx

# ------------------------------------------------
# Install and load required packages
# ------------------------------------------------
required_packages <- c("openxlsx", "dplyr", "digest")
new_packages <- required_packages[!(required_packages %in% installed.packages()[,"Package"])]
if(length(new_packages)) {
  install.packages(new_packages)
}
lapply(required_packages, require, character.only = TRUE)

# ------------------------------------------------
# Define dataset filenames (adjust as needed)
# ------------------------------------------------
datasets <- c(
  # "Experiment_SS2022.xlsx",
  "Experiment_WS2021+SS2022.xlsx"
)

# ------------------------------------------------
# Process each dataset in a loop
# ------------------------------------------------
for (file in datasets) {
  
  # ------------------------------------------------
  # Step 1: Preprocessing
  # ------------------------------------------------
  cat("\nReading file:", file, "\n")
  data <- read.xlsx(file, sheet = "Sheet1")
  
  # Rename columns for readability
  colnames(data) <- c(
    'ID', 'Start_time', 'Completion_time', 'Email', 'Name',
    'Consent_read', 'Experience_yrs', 'Gender',
    '01_01', '01_02', '01_03', '01_04', '01_05',
    '01_06', '01_07', '01_08', '01_09', '01_10',
    '03_01', '03_02', '03_03', '03_04', '03_05', 
    '03_06', '03_07', '03_Role',
    '04_01', '04_02', '04_03', '04_04', '04_05',
    '04_06', '04_07', '04_Role',
    '05_01', '05_02', '05_03', '05_04', '05_05',
    '05_06', '05_07', '05_Role',
    '06_01', '06_02', '06_03', '06_04', '06_05',
    '06_06', '06_07', '06_Role',
    '07_01', '07_02', '07_03', '07_04', '07_05',
    '07_06', '07_07', '07_Role',
    '08_01', '08_02', '08_03', '08_04', '08_05',
    '08_06', '08_07', '08_Role',
    'Ps_results_flag', 'Initials'
  )
  
  # Factorize Likert values (1–5)
  likert_levels <- c("Disagree strongly", "Disagree a little", 
                     "Neither agree nor disagree", 
                     "Agree a little", "Agree strongly")
  data[9:66] <- lapply(colnames(data)[9:66], function(col_name) {
    if (grepl("Role", col_name)) {
      # Skip factorization for Role columns
      return(data[[col_name]])
    } else {
      # Convert to numeric factor (1–5)
      factor(data[[col_name]], levels = likert_levels, labels = 1:5)
    }
  })
  
  # ------------------------------------------------
  # Role mapping
  # ------------------------------------------------
  # Special "disagree/agree" statements come from a custom question that 
  # determined the user’s chosen role (Pilot, Solo, Navigator).
  role_mapping <- function(x) {
    x <- trimws(tolower(x))
    ifelse(x == "disagree strongly", "Pilot",
           ifelse(x == "neither agree nor disagree", "Solo",
                  ifelse(x == "agree strongly", "Navigator", NA)
           )
    )
  }
  
  role_columns <- c('03_Role', '04_Role', '05_Role', '06_Role', '07_Role', '08_Role')
  data[role_columns] <- lapply(data[role_columns], function(x) {
    factor(role_mapping(x), levels = c("Pilot", "Solo", "Navigator"))
  })
  
  # Convert factor columns to numeric where appropriate
  data[9:66] <- lapply(data[9:66], as.numeric)
  
  # Clean 'Initials' and generate Student_ID via hashing
  data$Initials <- tolower(substring(data$Initials, nchar(data$Initials)-5))
  data$Student_ID <- sapply(data$Initials, function(x) digest::digest(x, algo = "md5"))
  
  # Create a variable for the experiment round (Exc_round)
  data$Start_time <- as.Date(data$Start_time, origin = "1899-12-30")
  data$Exc_round <- ceiling((as.numeric(data$Start_time) - 44652) / 7)
  data$Exc_round <- ifelse(data$Exc_round == 7, 3, data$Exc_round)
  
  # ------------------------------------------------
  # Step 2: Create Stats_Session_Data.xlsx
  # ------------------------------------------------
  # Reverse-coded items: 01_01, 01_03, 01_04, 01_05, 01_07 are reversed, 
  # so we do (6 - data$...)
  Stats_Session_Data <- data.frame(
    Start_time      = data$Start_time,
    Completion_time = data$Completion_time,
    Experience_yrs  = data$Experience_yrs,
    Gender          = data$Gender,
    Student_ID      = data$Student_ID,
    Initials        = data$Initials,
    Exc_round       = data$Exc_round,
    
    B5_O = ((6 - data$`01_05`) + data$`01_10`) / 2,
    B5_C = ((6 - data$`01_03`) + data$`01_08`) / 2,
    B5_E = ((6 - data$`01_01`) + data$`01_06`) / 2,
    B5_A = (data$`01_02` + (6 - data$`01_07`)) / 2,
    B5_N = ((6 - data$`01_04`) + data$`01_09`) / 2,
    
    INNER_R1 = rowSums(data[, c('03_01','03_02','03_03','03_04','03_05','03_06','03_07')]),
    INNER_R2 = rowSums(data[, c('04_01','04_02','04_03','04_04','04_05','04_06','04_07')]),
    INNER_R3 = rowSums(data[, c('05_01','05_02','05_03','05_04','05_05','05_06','05_07')]),
    INNER_R4 = rowSums(data[, c('06_01','06_02','06_03','06_04','06_05','06_06','06_07')]),
    INNER_R5 = rowSums(data[, c('07_01','07_02','07_03','07_04','07_05','07_06','07_07')]),
    INNER_R6 = rowSums(data[, c('08_01','08_02','08_03','08_04','08_05','08_06','08_07')]),
    
    Role_01 = data$`03_Role`, 
    Role_02 = data$`04_Role`, 
    Role_03 = data$`05_Role`,
    Role_04 = data$`06_Role`,
    Role_05 = data$`07_Role`,
    Role_06 = data$`08_Role`
  )
  
  # Write out the session-level data
  output_prefix <- gsub("Experiment_", "Stats_", sub("\\.xlsx", "", file))
  session_file <- paste0(output_prefix, "_Session_Data.xlsx")
  write.xlsx(Stats_Session_Data, file = session_file, colNames = TRUE, overwrite = TRUE)
  cat("Wrote:", session_file, "\n")
  
  # ------------------------------------------------
  # Step 3: Create Stats_B5Avg.xlsx
  # ------------------------------------------------
  library(dplyr)  # ensure dplyr is loaded for group_by, summarize
  Stats_B5Avg <- Stats_Session_Data %>%
    group_by(Student_ID, Initials) %>%
    summarize(
      B5_O = round(mean(B5_O, na.rm = TRUE), 4),
      B5_C = round(mean(B5_C, na.rm = TRUE), 4),
      B5_E = round(mean(B5_E, na.rm = TRUE), 4),
      B5_A = round(mean(B5_A, na.rm = TRUE), 4),
      B5_N = round(mean(B5_N, na.rm = TRUE), 4),
      .groups = "drop"
    )
  
  b5avg_file <- paste0(output_prefix, "_B5Avg.xlsx")
  write.xlsx(Stats_B5Avg, file = b5avg_file, colNames = TRUE, overwrite = TRUE)
  cat("Wrote:", b5avg_file, "\n")
  
  # ------------------------------------------------
  # Step 4: Create Stats_Ready.xlsx
  # ------------------------------------------------
  Stats_Ready <- Stats_Session_Data
  for (i in 1:nrow(Stats_B5Avg)) {
    current_initials <- Stats_B5Avg$Initials[i]
    avg_B5 <- Stats_B5Avg[i, c("B5_O", "B5_C", "B5_E", "B5_A", "B5_N")]
    
    # Replace the B5 trait scores in Stats_Ready with the average, for each participant
    Stats_Ready[Stats_Ready$Initials == current_initials, 
                c("B5_O", "B5_C", "B5_E", "B5_A", "B5_N")] <- avg_B5
  }
  
  ready_file <- paste0(output_prefix, "_Ready.xlsx")
  write.xlsx(Stats_Ready, file = ready_file, colNames = TRUE, overwrite = TRUE)
  cat("Wrote:", ready_file, "\n")
  
  cat("\nProcessing complete for:", file, "\n")
}

cat("\nAll datasets processed.\n")
