# Supplementary material for: Personality-based pair programming: toward intrinsic motivation alignment in very small entities
Source: PeerJ Comput Sci. 2025 Apr 1;11:e2774. doi: 10.7717/peerj-cs.2774 (PMC12190715; doi:10.7717/peerj-cs.2774)
Supplement: Supplemental Information 9 [file peerj-cs-11-2774-s009.txt]

Linear mixed-effects model fit by REML
  Data: long_data 
       AIC      BIC    logLik
  5529.711 5579.595 -2754.855

Random effects:
 Formula: ~1 | Student_ID
        (Intercept) Residual
StdDev:    1.998894 2.823393

Fixed effects:  IntrinsicMotivation ~ Role + B5_O + B5_C + B5_E + B5_A + B5_N 
                  Value Std.Error   DF   t-value p-value
(Intercept)   19.414021 2.0971616 1024  9.257284  0.0000
RoleSolo      -1.531241 0.2199517 1024 -6.961712  0.0000
RoleNavigator -0.574317 0.2266353 1024 -2.534100  0.0114
B5_O           0.008219 0.2858406   60  0.028754  0.9772
B5_C           0.135305 0.3507362   60  0.385773  0.7010
B5_E           0.653461 0.3155468   60  2.070885  0.0427
B5_A          -0.003251 0.3592214   60 -0.009049  0.9928
B5_N          -0.403769 0.2777130   60 -1.453908  0.1512
 Correlation: 
              (Intr) RoleSl RlNvgt B5_O   B5_C   B5_E   B5_A  
RoleSolo      -0.051                                          
RoleNavigator -0.058  0.514                                   
B5_O          -0.357  0.015  0.005                            
B5_C          -0.380 -0.002 -0.002 -0.264                     
B5_E          -0.266 -0.014 -0.001  0.009 -0.230              
B5_A          -0.520 -0.011  0.007 -0.011  0.140 -0.259       
B5_N          -0.538 -0.008 -0.001  0.021  0.059  0.235  0.016

Standardized Within-Group Residuals:
        Min          Q1         Med          Q3         Max 
-3.80583153 -0.58234990  0.08558396  0.59956439  2.92901501 

Number of Observations: 1092
Number of Groups: 66 
