# Supplementary material for: Personality-based pair programming: toward intrinsic motivation alignment in very small entities
Source: PeerJ Comput Sci. 2025 Apr 1;11:e2774. doi: 10.7717/peerj-cs.2774 (PMC12190715; doi:10.7717/peerj-cs.2774)
Supplement: Supplemental Information 10 [file peerj-cs-11-2774-s010.txt]

Linear mixed-effects model fit by REML
  Data: long_data 
       AIC      BIC    logLik
  5522.379 5621.962 -2741.189

Random effects:
 Formula: ~1 | Student_ID
        (Intercept) Residual
StdDev:    2.013113 2.784718

Fixed effects:  IntrinsicMotivation ~ Role * (B5_O + B5_C + B5_E + B5_A + B5_N) 
                       Value Std.Error   DF   t-value p-value
(Intercept)        16.784103 2.2787642 1014  7.365441  0.0000
RolePilot           2.705333 1.7015576 1014  1.589916  0.1122
RoleNavigator       3.414951 1.7160558 1014  1.990000  0.0469
B5_O               -0.178919 0.3131749   60 -0.571308  0.5699
B5_C                0.516170 0.3795121   60  1.360087  0.1789
B5_E                0.515166 0.3453363   60  1.491782  0.1410
B5_A               -0.048096 0.3961506   60 -0.121407  0.9038
B5_N               -0.033572 0.3020975   60 -0.111128  0.9119
RolePilot:B5_O      0.529041 0.2362567 1014  2.239265  0.0254
RoleNavigator:B5_O  0.105161 0.2383439 1014  0.441216  0.6592
RolePilot:B5_C     -0.418527 0.2879508 1014 -1.453466  0.1464
RoleNavigator:B5_C -0.993993 0.2890800 1014 -3.438472  0.0006
RolePilot:B5_E      0.255324 0.2714293 1014  0.940665  0.3471
RoleNavigator:B5_E  0.398654 0.2683192 1014  1.485744  0.1377
RolePilot:B5_A     -0.036663 0.2979805 1014 -0.123039  0.9021
RoleNavigator:B5_A  0.249771 0.2953487 1014  0.845681  0.3979
RolePilot:B5_N     -0.780690 0.2248326 1014 -3.472316  0.0005
RoleNavigator:B5_N -0.563745 0.2276674 1014 -2.476178  0.0134
 Correlation: 
                   (Intr) RolPlt RlNvgt B5_O   B5_C   B5_E   B5_A   B5_N   RP:B5_O
RolePilot          -0.333                                                         
RoleNavigator      -0.330  0.486                                                  
B5_O               -0.361  0.125  0.124                                           
B5_C               -0.384  0.131  0.130 -0.257                                    
B5_E               -0.278  0.109  0.110  0.046 -0.236                             
B5_A               -0.491  0.132  0.131 -0.053  0.151 -0.291                      
B5_N               -0.546  0.190  0.188  0.037  0.053  0.267 -0.011               
RolePilot:B5_O      0.123 -0.353 -0.176 -0.348  0.083 -0.053  0.064 -0.031        
RoleNavigator:B5_O  0.120 -0.173 -0.340 -0.332  0.077 -0.054  0.063 -0.030  0.478 
RolePilot:B5_C      0.131 -0.391 -0.193  0.083 -0.319  0.081 -0.059 -0.019 -0.277 
RoleNavigator:B5_C  0.132 -0.196 -0.394  0.076 -0.314  0.080 -0.059 -0.019 -0.113 
RolePilot:B5_E      0.102 -0.266 -0.163 -0.053  0.082 -0.337  0.129 -0.116  0.052 
RoleNavigator:B5_E  0.104 -0.164 -0.288 -0.055  0.083 -0.339  0.130 -0.118  0.068 
RolePilot:B5_A      0.131 -0.464 -0.180  0.064 -0.058  0.133 -0.354  0.034 -0.069 
RoleNavigator:B5_A  0.133 -0.185 -0.465  0.063 -0.059  0.133 -0.355  0.032 -0.081 
RolePilot:B5_N      0.191 -0.554 -0.282 -0.032 -0.019 -0.122  0.034 -0.330  0.057 
RoleNavigator:B5_N  0.188 -0.281 -0.567 -0.031 -0.017 -0.122  0.032 -0.324  0.042 
                   RN:B5_O RP:B5_C RN:B5_C RP:B5_E RN:B5_E RP:B5_A RN:B5_A RP:B5_N
RolePilot                                                                         
RoleNavigator                                                                     
B5_O                                                                              
B5_C                                                                              
B5_E                                                                              
B5_A                                                                              
B5_N                                                                              
RolePilot:B5_O                                                                    
RoleNavigator:B5_O                                                                
RolePilot:B5_C     -0.114                                                         
RoleNavigator:B5_C -0.288   0.464                                                 
RolePilot:B5_E      0.068  -0.245  -0.111                                         
RoleNavigator:B5_E  0.034  -0.114  -0.216   0.487                                 
RolePilot:B5_A     -0.081   0.138   0.064  -0.301  -0.166                         
RoleNavigator:B5_A -0.068   0.065   0.128  -0.165  -0.274   0.494                 
RolePilot:B5_N      0.040   0.087   0.046   0.230   0.162  -0.030  -0.046         
RoleNavigator:B5_N  0.052   0.043   0.098   0.161   0.245  -0.047  -0.022   0.477 

Standardized Within-Group Residuals:
        Min          Q1         Med          Q3         Max 
-3.84779134 -0.59626573  0.07547375  0.60177073  3.08860732 

Number of Observations: 1092
Number of Groups: 66 
