# Supplementary material for: Personality-based pair programming: toward intrinsic motivation alignment in very small entities
Source: PeerJ Comput Sci. 2025 Apr 1;11:e2774. doi: 10.7717/peerj-cs.2774 (PMC12190715; doi:10.7717/peerj-cs.2774)
Supplement: Supplemental Information 11 [file peerj-cs-11-2774-s011.txt]

Linear mixed-effects model fit by REML
  Data: long_data 
       AIC      BIC    logLik
  5522.379 5621.962 -2741.189

Random effects:
 Formula: ~1 | Student_ID
        (Intercept) Residual
StdDev:    2.013113 2.784718

Fixed effects:  IntrinsicMotivation ~ Role * (B5_O + B5_C + B5_E + B5_A + B5_N) 
                       Value Std.Error   DF   t-value p-value
(Intercept)        19.489436 2.3470273 1014  8.303881  0.0000
RoleSolo           -2.705333 1.7015576 1014 -1.589916  0.1122
RoleNavigator       0.709618 1.7328719 1014  0.409504  0.6823
B5_O                0.350122 0.3201070   60  1.093765  0.2784
B5_C                0.097643 0.3964723   60  0.246279  0.8063
B5_E                0.770490 0.3603120   60  2.138398  0.0366
B5_A               -0.084759 0.4026584   60 -0.210498  0.8340
B5_N               -0.814262 0.3113152   60 -2.615553  0.0113
RoleSolo:B5_O      -0.529041 0.2362567 1014 -2.239265  0.0254
RoleNavigator:B5_O -0.423880 0.2425441 1014 -1.747642  0.0808
RoleSolo:B5_C       0.418527 0.2879508 1014  1.453466  0.1464
RoleNavigator:B5_C -0.575467 0.2987719 1014 -1.926106  0.0544
RoleSolo:B5_E      -0.255324 0.2714293 1014 -0.940665  0.3471
RoleNavigator:B5_E  0.143330 0.2734433 1014  0.524166  0.6003
RoleSolo:B5_A       0.036663 0.2979805 1014  0.123039  0.9021
RoleNavigator:B5_A  0.286434 0.2985867 1014  0.959299  0.3376
RoleSolo:B5_N       0.780690 0.2248326 1014  3.472316  0.0005
RoleNavigator:B5_N  0.216945 0.2314834 1014  0.937194  0.3489
 Correlation: 
                   (Intr) RoleSl RlNvgt B5_O   B5_C   B5_E   B5_A   B5_N   RS:B5_O
RoleSolo           -0.402                                                         
RoleNavigator      -0.363  0.501                                                  
B5_O               -0.355  0.138  0.127                                           
B5_C               -0.380  0.158  0.140 -0.272                                    
B5_E               -0.253  0.096  0.077 -0.005 -0.234                             
B5_A               -0.530  0.214  0.206  0.005  0.134 -0.253                      
B5_N               -0.536  0.216  0.191  0.021  0.068  0.204  0.023               
RoleSolo:B5_O       0.137 -0.353 -0.173 -0.398  0.122  0.011 -0.012 -0.011        
RoleNavigator:B5_O  0.124 -0.173 -0.332 -0.361  0.110  0.010 -0.010 -0.011  0.505 
RoleSolo:B5_C       0.156 -0.391 -0.193  0.123 -0.421  0.107 -0.045 -0.044 -0.277 
RoleNavigator:B5_C  0.137 -0.187 -0.377  0.110 -0.370  0.096 -0.053 -0.028 -0.159 
RoleSolo:B5_E       0.094 -0.266 -0.100  0.014  0.099 -0.431  0.096 -0.053  0.052 
RoleNavigator:B5_E  0.076 -0.103 -0.222  0.010  0.095 -0.387  0.101 -0.050 -0.015 
RoleSolo:B5_A       0.210 -0.464 -0.278 -0.012 -0.045  0.100 -0.392 -0.012 -0.069 
RoleNavigator:B5_A  0.204 -0.281 -0.553 -0.010 -0.054  0.103 -0.375 -0.013  0.011 
RoleSolo:B5_N       0.217 -0.554 -0.265 -0.011 -0.045 -0.056 -0.011 -0.401  0.057 
RoleNavigator:B5_N  0.190 -0.262 -0.539 -0.010 -0.029 -0.050 -0.014 -0.361  0.014 
                   RN:B5_O RS:B5_C RN:B5_C RS:B5_E RN:B5_E RS:B5_A RN:B5_A RS:B5_N
RoleSolo                                                                          
RoleNavigator                                                                     
B5_O                                                                              
B5_C                                                                              
B5_E                                                                              
B5_A                                                                              
B5_N                                                                              
RoleSolo:B5_O                                                                     
RoleNavigator:B5_O                                                                
RoleSolo:B5_C      -0.158                                                         
RoleNavigator:B5_C -0.320   0.515                                                 
RoleSolo:B5_E      -0.016  -0.245  -0.128                                         
RoleNavigator:B5_E -0.048  -0.131  -0.225   0.515                                 
RoleSolo:B5_A       0.012   0.138   0.072  -0.301  -0.136                         
RoleNavigator:B5_A  0.024   0.074   0.133  -0.137  -0.240   0.510                 
RoleSolo:B5_N       0.016   0.087   0.040   0.230   0.069  -0.030   0.015         
RoleNavigator:B5_N  0.026   0.042   0.090   0.065   0.146   0.017   0.039   0.502 

Standardized Within-Group Residuals:
        Min          Q1         Med          Q3         Max 
-3.84779134 -0.59626573  0.07547375  0.60177073  3.08860732 

Number of Observations: 1092
Number of Groups: 66 
