# Supplementary material for: Personality-based pair programming: toward intrinsic motivation alignment in very small entities
Source: PeerJ Comput Sci. 2025 Apr 1;11:e2774. doi: 10.7717/peerj-cs.2774 (PMC12190715; doi:10.7717/peerj-cs.2774)
Supplement: Supplemental Information 12 [file peerj-cs-11-2774-s012.txt]

Linear mixed-effects model fit by REML
  Data: long_data 
       AIC      BIC    logLik
  5502.484 5587.177 -2734.242

Random effects:
 Formula: ~1 | Student_ID
        (Intercept) Residual
StdDev:    2.140919 2.786008

Fixed effects:  IntrinsicMotivation ~ Role * PersonalityCluster 
                                                      Value Std.Error   DF  t-value
(Intercept)                                       18.628447 0.4732727 1016 39.36091
RolePilot                                          2.339387 0.3498409 1016  6.68700
RoleNavigator                                      0.853197 0.3492707 1016  2.44280
PersonalityClusterConscientiousness                0.380039 0.9605002   61  0.39567
PersonalityClusterExtraversion                     0.990539 0.9255152   61  1.07026
PersonalityClusterAgreeableness                   -0.688211 0.8525271   61 -0.80726
PersonalityClusterNeuroticism                      1.622085 0.8832687   61  1.83646
RolePilot:PersonalityClusterConscientiousness     -1.927241 0.6748824 1016 -2.85567
RoleNavigator:PersonalityClusterConscientiousness -0.486731 0.6799132 1016 -0.71587
RolePilot:PersonalityClusterExtraversion          -1.109228 0.7259618 1016 -1.52794
RoleNavigator:PersonalityClusterExtraversion       0.472924 0.7138412 1016  0.66251
RolePilot:PersonalityClusterAgreeableness         -0.276272 0.6179860 1016 -0.44705
RoleNavigator:PersonalityClusterAgreeableness      1.942300 0.6185913 1016  3.13988
RolePilot:PersonalityClusterNeuroticism           -1.867657 0.6347555 1016 -2.94233
RoleNavigator:PersonalityClusterNeuroticism       -1.238642 0.6392152 1016 -1.93775
                                                  p-value
(Intercept)                                        0.0000
RolePilot                                          0.0000
RoleNavigator                                      0.0147
PersonalityClusterConscientiousness                0.6937
PersonalityClusterExtraversion                     0.2887
PersonalityClusterAgreeableness                    0.4227
PersonalityClusterNeuroticism                      0.0712
RolePilot:PersonalityClusterConscientiousness      0.0044
RoleNavigator:PersonalityClusterConscientiousness  0.4742
RolePilot:PersonalityClusterExtraversion           0.1268
RoleNavigator:PersonalityClusterExtraversion       0.5078
RolePilot:PersonalityClusterAgreeableness          0.6549
RoleNavigator:PersonalityClusterAgreeableness      0.0017
RolePilot:PersonalityClusterNeuroticism            0.0033
RoleNavigator:PersonalityClusterNeuroticism        0.0529
 Correlation: 
                                                  (Intr) RolPlt RlNvgt PrsnCC
RolePilot                                         -0.346                     
RoleNavigator                                     -0.338  0.505              
PersonalityClusterConscientiousness               -0.493  0.170  0.166       
PersonalityClusterExtraversion                    -0.511  0.177  0.173  0.252
PersonalityClusterAgreeableness                   -0.555  0.192  0.187  0.274
PersonalityClusterNeuroticism                     -0.536  0.185  0.181  0.264
RolePilot:PersonalityClusterConscientiousness      0.179 -0.518 -0.262 -0.289
RoleNavigator:PersonalityClusterConscientiousness  0.173 -0.259 -0.514 -0.286
RolePilot:PersonalityClusterExtraversion           0.167 -0.482 -0.243 -0.082
RoleNavigator:PersonalityClusterExtraversion       0.165 -0.247 -0.489 -0.081
RolePilot:PersonalityClusterAgreeableness          0.196 -0.566 -0.286 -0.096
RoleNavigator:PersonalityClusterAgreeableness      0.191 -0.285 -0.565 -0.094
RolePilot:PersonalityClusterNeuroticism            0.190 -0.551 -0.278 -0.094
RoleNavigator:PersonalityClusterNeuroticism        0.185 -0.276 -0.546 -0.091
                                                  PrsnCE PrsnCA PrsnCN RP:PCC
RolePilot                                                                    
RoleNavigator                                                                
PersonalityClusterConscientiousness                                          
PersonalityClusterExtraversion                                               
PersonalityClusterAgreeableness                    0.284                     
PersonalityClusterNeuroticism                      0.274  0.297              
RolePilot:PersonalityClusterConscientiousness     -0.092 -0.099 -0.096       
RoleNavigator:PersonalityClusterConscientiousness -0.089 -0.096 -0.093  0.440
RolePilot:PersonalityClusterExtraversion          -0.278 -0.092 -0.089  0.250
RoleNavigator:PersonalityClusterExtraversion      -0.281 -0.092 -0.089  0.128
RolePilot:PersonalityClusterAgreeableness         -0.100 -0.355 -0.105  0.293
RoleNavigator:PersonalityClusterAgreeableness     -0.097 -0.346 -0.102  0.148
RolePilot:PersonalityClusterNeuroticism           -0.097 -0.106 -0.284  0.286
RoleNavigator:PersonalityClusterNeuroticism       -0.094 -0.102 -0.279  0.143
                                                  RN:PCC RP:PCE RN:PCE RP:PCA
RolePilot                                                                    
RoleNavigator                                                                
PersonalityClusterConscientiousness                                          
PersonalityClusterExtraversion                                               
PersonalityClusterAgreeableness                                              
PersonalityClusterNeuroticism                                                
RolePilot:PersonalityClusterConscientiousness                                
RoleNavigator:PersonalityClusterConscientiousness                            
RolePilot:PersonalityClusterExtraversion           0.125                     
RoleNavigator:PersonalityClusterExtraversion       0.251  0.427              
RolePilot:PersonalityClusterAgreeableness          0.147  0.273  0.140       
RoleNavigator:PersonalityClusterAgreeableness      0.290  0.137  0.276  0.529
RolePilot:PersonalityClusterNeuroticism            0.143  0.266  0.136  0.312
RoleNavigator:PersonalityClusterNeuroticism        0.281  0.133  0.267  0.156
                                                  RN:PCA RP:PCN
RolePilot                                                      
RoleNavigator                                                  
PersonalityClusterConscientiousness                            
PersonalityClusterExtraversion                                 
PersonalityClusterAgreeableness                                
PersonalityClusterNeuroticism                                  
RolePilot:PersonalityClusterConscientiousness                  
RoleNavigator:PersonalityClusterConscientiousness              
RolePilot:PersonalityClusterExtraversion                       
RoleNavigator:PersonalityClusterExtraversion                   
RolePilot:PersonalityClusterAgreeableness                      
RoleNavigator:PersonalityClusterAgreeableness                  
RolePilot:PersonalityClusterNeuroticism            0.157       
RoleNavigator:PersonalityClusterNeuroticism        0.309  0.425

Standardized Within-Group Residuals:
        Min          Q1         Med          Q3         Max 
-3.84076013 -0.59288959  0.08114575  0.64067484  2.94407488 

Number of Observations: 1092
Number of Groups: 66 
