# Supplementary material for: Personality-based pair programming: toward intrinsic motivation alignment in very small entities
Source: PeerJ Comput Sci. 2025 Apr 1;11:e2774. doi: 10.7717/peerj-cs.2774 (PMC12190715; doi:10.7717/peerj-cs.2774)
Supplement: Supplemental Information 13 [file peerj-cs-11-2774-s013.txt]

Linear mixed-effects model fit by REML
  Data: long_data 
       AIC      BIC    logLik
  5502.484 5587.177 -2734.242

Random effects:
 Formula: ~1 | Student_ID
        (Intercept) Residual
StdDev:    2.140919 2.786008

Fixed effects:  IntrinsicMotivation ~ Role * PersonalityCluster 
                                                      Value Std.Error   DF  t-value
(Intercept)                                       20.967835 0.4816236 1016 43.53573
RoleSolo                                          -2.339387 0.3498409 1016 -6.68700
RoleNavigator                                     -1.486190 0.3479346 1016 -4.27146
PersonalityClusterConscientiousness               -1.547203 1.0013597   61 -1.54510
PersonalityClusterExtraversion                    -0.118689 1.0047542   61 -0.11813
PersonalityClusterAgreeableness                   -0.964483 0.8573480   61 -1.12496
PersonalityClusterNeuroticism                     -0.245572 0.9298533   61 -0.26410
RoleSolo:PersonalityClusterConscientiousness       1.927241 0.6748824 1016  2.85567
RoleNavigator:PersonalityClusterConscientiousness  1.440510 0.7171983 1016  2.00852
RoleSolo:PersonalityClusterExtraversion            1.109228 0.7259618 1016  1.52794
RoleNavigator:PersonalityClusterExtraversion       1.582151 0.7706221 1016  2.05308
RoleSolo:PersonalityClusterAgreeableness           0.276272 0.6179860 1016  0.44705
RoleNavigator:PersonalityClusterAgreeableness      2.218572 0.6002864 1016  3.69586
RoleSolo:PersonalityClusterNeuroticism             1.867657 0.6347555 1016  2.94233
RoleNavigator:PersonalityClusterNeuroticism        0.629015 0.6832743 1016  0.92059
                                                  p-value
(Intercept)                                        0.0000
RoleSolo                                           0.0000
RoleNavigator                                      0.0000
PersonalityClusterConscientiousness                0.1275
PersonalityClusterExtraversion                     0.9064
PersonalityClusterAgreeableness                    0.2650
PersonalityClusterNeuroticism                      0.7926
RoleSolo:PersonalityClusterConscientiousness       0.0044
RoleNavigator:PersonalityClusterConscientiousness  0.0449
RoleSolo:PersonalityClusterExtraversion            0.1268
RoleNavigator:PersonalityClusterExtraversion       0.0403
RoleSolo:PersonalityClusterAgreeableness           0.6549
RoleNavigator:PersonalityClusterAgreeableness      0.0002
RoleSolo:PersonalityClusterNeuroticism             0.0033
RoleNavigator:PersonalityClusterNeuroticism        0.3575
 Correlation: 
                                                  (Intr) RoleSl RlNvgt PrsnCC
RoleSolo                                          -0.387                     
RoleNavigator                                     -0.354  0.499              
PersonalityClusterConscientiousness               -0.481  0.186  0.170       
PersonalityClusterExtraversion                    -0.479  0.185  0.170  0.231
PersonalityClusterAgreeableness                   -0.562  0.217  0.199  0.270
PersonalityClusterNeuroticism                     -0.518  0.200  0.183  0.249
RoleSolo:PersonalityClusterConscientiousness       0.201 -0.518 -0.259 -0.396
RoleNavigator:PersonalityClusterConscientiousness  0.172 -0.242 -0.485 -0.352
RoleSolo:PersonalityClusterExtraversion            0.186 -0.482 -0.240 -0.090
RoleNavigator:PersonalityClusterExtraversion       0.160 -0.225 -0.451 -0.077
RoleSolo:PersonalityClusterAgreeableness           0.219 -0.566 -0.282 -0.105
RoleNavigator:PersonalityClusterAgreeableness      0.205 -0.289 -0.580 -0.099
RoleSolo:PersonalityClusterNeuroticism             0.213 -0.551 -0.275 -0.103
RoleNavigator:PersonalityClusterNeuroticism        0.180 -0.254 -0.509 -0.087
                                                  PrsnCE PrsnCA PrsnCN RS:PCC
RoleSolo                                                                     
RoleNavigator                                                                
PersonalityClusterConscientiousness                                          
PersonalityClusterExtraversion                                               
PersonalityClusterAgreeableness                    0.269                     
PersonalityClusterNeuroticism                      0.248  0.291              
RoleSolo:PersonalityClusterConscientiousness      -0.096 -0.113 -0.104       
RoleNavigator:PersonalityClusterConscientiousness -0.082 -0.097 -0.089  0.524
RoleSolo:PersonalityClusterExtraversion           -0.466 -0.105 -0.097  0.250
RoleNavigator:PersonalityClusterExtraversion      -0.393 -0.090 -0.083  0.117
RoleSolo:PersonalityClusterAgreeableness          -0.105 -0.368 -0.113  0.293
RoleNavigator:PersonalityClusterAgreeableness     -0.098 -0.341 -0.106  0.150
RoleSolo:PersonalityClusterNeuroticism            -0.102 -0.120 -0.413  0.286
RoleNavigator:PersonalityClusterNeuroticism       -0.086 -0.101 -0.360  0.132
                                                  RN:PCC RS:PCE RN:PCE RS:PCA
RoleSolo                                                                     
RoleNavigator                                                                
PersonalityClusterConscientiousness                                          
PersonalityClusterExtraversion                                               
PersonalityClusterAgreeableness                                              
PersonalityClusterNeuroticism                                                
RoleSolo:PersonalityClusterConscientiousness                                 
RoleNavigator:PersonalityClusterConscientiousness                            
RoleSolo:PersonalityClusterExtraversion            0.117                     
RoleNavigator:PersonalityClusterExtraversion       0.219  0.546              
RoleSolo:PersonalityClusterAgreeableness           0.137  0.273  0.128       
RoleNavigator:PersonalityClusterAgreeableness      0.281  0.139  0.262  0.485
RoleSolo:PersonalityClusterNeuroticism             0.133  0.266  0.124  0.312
RoleNavigator:PersonalityClusterNeuroticism        0.247  0.122  0.230  0.144
                                                  RN:PCA RS:PCN
RoleSolo                                                       
RoleNavigator                                                  
PersonalityClusterConscientiousness                            
PersonalityClusterExtraversion                                 
PersonalityClusterAgreeableness                                
PersonalityClusterNeuroticism                                  
RoleSolo:PersonalityClusterConscientiousness                   
RoleNavigator:PersonalityClusterConscientiousness              
RoleSolo:PersonalityClusterExtraversion                        
RoleNavigator:PersonalityClusterExtraversion                   
RoleSolo:PersonalityClusterAgreeableness                       
RoleNavigator:PersonalityClusterAgreeableness                  
RoleSolo:PersonalityClusterNeuroticism             0.159       
RoleNavigator:PersonalityClusterNeuroticism        0.295  0.532

Standardized Within-Group Residuals:
        Min          Q1         Med          Q3         Max 
-3.84076013 -0.59288959  0.08114575  0.64067484  2.94407488 

Number of Observations: 1092
Number of Groups: 66 
