# Supplementary material for: Personality-based pair programming: toward intrinsic motivation alignment in very small entities
Source: PeerJ Comput Sci. 2025 Apr 1;11:e2774. doi: 10.7717/peerj-cs.2774 (PMC12190715; doi:10.7717/peerj-cs.2774)
Supplement: Supplemental Information 14 [file peerj-cs-11-2774-s014.txt]

$emmeans
 Role      emmean    SE df lower.CL upper.CL t.ratio p.value
 Pilot       20.5 0.296 60     19.9     21.1  69.323  <.0001
 Solo        18.9 0.285 60     18.4     19.5  66.523  <.0001
 Navigator   20.0 0.297 60     19.4     20.6  67.136  <.0001

Degrees-of-freedom method: containment 
Confidence level used: 0.95 

$contrasts
 contrast          estimate    SE   df lower.CL upper.CL t.ratio p.value
 Pilot - Solo         1.604 0.218 1014   1.0922     2.11   7.360  <.0001
 Pilot - Navigator    0.562 0.224 1014   0.0362     1.09   2.509  0.0328
 Solo - Navigator    -1.042 0.218 1014  -1.5534    -0.53  -4.779  <.0001

Degrees-of-freedom method: containment 
Confidence level used: 0.95 
Conf-level adjustment: tukey method for comparing a family of 3 estimates 
P value adjustment: tukey method for comparing a family of 3 estimates 
