# Supplementary material for: Personality-based pair programming: toward intrinsic motivation alignment in very small entities
Source: PeerJ Comput Sci. 2025 Apr 1;11:e2774. doi: 10.7717/peerj-cs.2774 (PMC12190715; doi:10.7717/peerj-cs.2774)
Supplement: Supplemental Information 15 [file peerj-cs-11-2774-s015.txt]

$CohenD_Pairwise_Summary
 contrast          effect.size     SE df lower.CL upper.CL t.ratio p.value
 Pilot - Solo            0.576 0.0793 60   0.4173    0.734   7.264  <.0001
 Pilot - Navigator       0.202 0.0805 60   0.0407    0.363   2.505  0.0150
 Solo - Navigator       -0.374 0.0787 60  -0.5316   -0.217  -4.752  <.0001

sigma used for effect sizes: 2.785 
Degrees-of-freedom method: inherited from containment when re-gridding 
Confidence level used: 0.95 

$CohenD_Pairwise_CI
 contrast          effect.size     SE df lower.CL upper.CL
 Pilot - Solo            0.576 0.0793 60   0.4173    0.734
 Pilot - Navigator       0.202 0.0805 60   0.0407    0.363
 Solo - Navigator       -0.374 0.0787 60  -0.5316   -0.217

sigma used for effect sizes: 2.785 
Degrees-of-freedom method: inherited from containment when re-gridding 
Confidence level used: 0.95 
