# Supplementary material for: Personality-based pair programming: toward intrinsic motivation alignment in very small entities
Source: PeerJ Comput Sci. 2025 Apr 1;11:e2774. doi: 10.7717/peerj-cs.2774 (PMC12190715; doi:10.7717/peerj-cs.2774)
Supplement: Supplemental Information 16 [file peerj-cs-11-2774-s016.txt]

$emmeans
 Role      emmean    SE df lower.CL upper.CL
 Pilot       20.4 0.342 61     19.7     21.1
 Solo        19.1 0.323 61     18.4     19.7
 Navigator   20.1 0.342 61     19.4     20.8

Results are averaged over the levels of: PersonalityCluster 
Degrees-of-freedom method: containment 
Confidence level used: 0.95 

$contrasts
 contrast          estimate    SE   df t.ratio p.value
 Pilot - Solo         1.303 0.237 1016   5.507  <.0001
 Pilot - Navigator    0.312 0.251 1016   1.245  0.4271
 Solo - Navigator    -0.991 0.236 1016  -4.193  0.0001

Results are averaged over the levels of: PersonalityCluster 
Degrees-of-freedom method: containment 
P value adjustment: tukey method for comparing a family of 3 estimates 
